# Supplementary material for: Handgrip Strength Correlated with Falling Risk in Patients with Degenerative Cervical Myelopathy
Source: J Clin Med. 2021 May 5;10(9):1980. doi: 10.3390/jcm10091980 (PMC8125546; doi:10.3390/jcm10091980)
Supplement: Supplementary file 1 [file jcm-10-01980-s001.zip]

Archive with 1 entries (1 files):
- jcm-1183339-supplementary.pdf
